# Supplementary material for: Glycine Cleavage System and cAMP Receptor Protein Co-Regulate CRISPR/cas3 Expression to Resist Bacteriophage
Source: Viruses. 2020 Jan 13;12(1):90. doi: 10.3390/v12010090 (PMC7019758; doi:10.3390/v12010090)
Supplement: Supplementary file 1 [file viruses-12-00090-s001.zip]

Archive with 8 entries (8 files):
- Fig. S2.docx
- Fig. S3.docx
- Fig. S4.docx
- Supplementary Table S1.docx
- Supplementary Table S2.docx
- Supplementary Table S3.docx
- Supplementary Text S1.docx
- Fig. S1.docx
